# Supplementary material for: Predicting dry matter intake in gestating ewes using greenhouse gas measurements from portable accumulation chambers
Source: J Anim Sci. 2026 May 16;104:skag158. doi: 10.1093/jas/skag158 (PMC13281912; doi:10.1093/jas/skag158)
Supplement: skag158_Supplementary_Data [file skag158_supplementary_data.xlsx]

## Sheet: Table 1 All_predictors
Model	Metric	Train	Test set Trial 2	Test set Trial 1	Test set All	Test set NWS	Test set ONS
Lasso	RMSE	245.352	277.487	304.705	288.221	328.451	233.046
Ridge	RMSE	252.741	288.493	313.095	298.16	334.499	249.495
PLSR	RMSE	248.038	276.331	304.835	287.588	330.813	227.417
kNN	RMSE	162.05	273.377	329.764	296.255	320.515	265.37
Random forest	RMSE	95.976	264.275	299.185	278.171	309.018	237.446
SVM	RMSE	196.267	258.013	305.465	277.158	303.433	243.171
XGBoost	RMSE	96.7477	266.394	319.222	287.786	319.797	245.505
ANN	RMSE	194.738	262.85	307.018	280.598	299.405	257.079
GBM	RMSE	123.275	282.526	314.424	295.157	319.744	263.799
TabPFN	RMSE	146.3	270	312	286.8	314.3	251.3
Lasso	R2	0.85443	0.622327	0.711939	0.752879	0.551003	0.635251
Ridge	R2	0.84553	0.591773	0.695857	0.73554	0.534315	0.581944
PLSR	R2	0.851225	0.625466	0.711693	0.753962	0.544521	0.652659
kNN	R2	0.936497	0.63343	0.662611	0.738908	0.572436	0.527053
Random forest	R2	0.977725	0.657435	0.722281	0.769812	0.602561	0.621349
SVM	R2	0.906849	0.673476	0.7105	0.771484	0.616797	0.60287
XGBoost	R2	0.977365	0.65192	0.683837	0.753624	0.574349	0.59521
ANN	R2	0.908295	0.66112	0.707548	0.765777	0.626903	0.556144
GBM	R2	0.963251	0.608485	0.693271	0.740841	0.57449	0.532633
TabPFN	R2	0.95	0.64	0.7	0.76	0.59	0.58
Lasso	MAPE	11.1068	15.8849	11.1905	14.086	12.8504	15.5183
Ridge	MAPE	11.7715	16.9804	11.3585	14.8261	13.2055	16.7047
PLSR	MAPE	11.2392	15.811	10.9818	13.9605	13.0063	15.0667
kNN	MAPE	7.07574	15.9221	13.1112	14.8449	12.3599	17.7259
Random forest	MAPE	4.23088	15.5312	11.0612	13.8183	11.9588	15.974
SVM	MAPE	8.6253	14.9461	11.61	13.6677	11.633	16.0266
XGBoost	MAPE	4.30436	14.6095	11.8078	13.5359	12.3632	14.8953
ANN	MAPE	9.04191	15.6497	10.8986	13.8291	11.2429	16.8273
GBM	MAPE	5.58986	16.7572	11.6851	14.8136	12.1751	17.8723
TabPFN	MAPE	5.8	14.8	11.8	13.6	11.9	15.7

## Sheet: Table 2 PAC_Weight
Model	Metric	Train	Test set Trial 2	Test set Trial 1	Test set All	Test set NWS	Test set ONS
Lasso	RMSE	254.448	281.185	320.859	297.015	344.976	229.177
Ridge	RMSE	265.972	287.478	338.4	307.988	356.97	238.951
PLSR	RMSE	254.414	281.282	320.59	296.96	344.59	229.698
kNN	RMSE	195.149	298.641	325.841	309.347	354.952	246.117
Random forest	RMSE	120.273	297.674	321.306	306.945	348.431	250.389
SVM	RMSE	231.489	273.057	324.627	293.89	343.393	223.156
XGBoost	RMSE	125.882	298.488	340.65	315.312	363.907	247.299
ANN	RMSE	277.095	275.61	370.312	315.279	356.917	258.756
GBM	RMSE	211.782	291.483	316.466	301.301	344.843	241.176
TabPFN	RMSE	213.2	282.5	321.4	300	343	235.2
Lasso	R2	0.843437	0.612193	0.680587	0.737568	0.504684	0.647262
Ridge	R2	0.828934	0.59464	0.644708	0.717819	0.469646	0.616534
PLSR	R2	0.843479	0.611926	0.681121	0.737665	0.505794	0.645656
kNN	R2	0.907908	0.562548	0.67059	0.715323	0.475622	0.593187
Random forest	R2	0.96502	0.565377	0.679696	0.719727	0.494713	0.578944
SVM	R2	0.870416	0.634289	0.67304	0.743061	0.50922	0.665554
XGBoost	R2	0.961681	0.562995	0.639967	0.704239	0.448832	0.58927
ANN	R2	0.814327	0.627417	0.574538	0.7043	0.469803	0.550333
GBM	R2	0.89154	0.583268	0.689273	0.729939	0.505066	0.609357
TabPFN	R2	0.89	0.61	0.68	0.74	0.51	0.63
Lasso	MAPE	11.4157	15.6309	11.6772	14.1158	13.3475	15.0066
Ridge	MAPE	12.4294	16.625	12.0611	14.8761	13.7604	16.1696
PLSR	MAPE	11.4046	15.6323	11.6853	14.1198	13.3289	15.0366
kNN	MAPE	8.20726	15.5913	12.4784	14.3985	14.2586	14.5607
Random forest	MAPE	5.26803	16.9034	11.9929	15.0217	13.8603	16.3681
SVM	MAPE	9.93035	14.6306	11.9148	13.5899	13.4714	13.7272
XGBoost	MAPE	5.47708	15.3744	13.2237	14.5503	14.2992	14.8413
ANN	MAPE	13.8374	16.6198	13.0737	15.2609	13.4678	17.3397
GBM	MAPE	9.43605	15.4244	12.2971	14.226	13.6636	14.8781
TabPFN	MAPE	9	14.5	12.3	13.7	13.7	13.6

## Sheet: Table PAC
Model	Metric	Train	Test set Trial 2	Test set Trial 1	Test set All	Test set NWS	Test set ONS
Lasso	RMSE	255.83	280.116	326.96	298.935	348.174	228.962
Ridge	RMSE	266.23	287.346	339.185	308.243	357.306	239.078
PLSR	RMSE	255.794	280.153	326.769	298.877	347.911	229.262
kNN	RMSE	210.457	283.95	335.258	304.634	349.534	242.386
Random forest	RMSE	126.459	281.536	334.186	302.795	351.994	233.106
SVM	RMSE	249.709	267.202	325.688	291.006	338.617	223.457
XGBoost	RMSE	142.829	281.998	337.467	304.45	351.443	238.659
ANN	RMSE	273.292	278.423	344.652	305.503	344.951	252.162
GBM	RMSE	222.538	277.988	332.71	300.139	345.04	237.697
TabPFN	RMSE	245	269.3	325	292	339	226
Lasso	R2	0.841732	0.615136	0.668323	0.734163	0.495458	0.647923
Ridge	R2	0.828603	0.595012	0.643056	0.717352	0.468646	0.616127
PLSR	R2	0.841776	0.615033	0.668711	0.734267	0.496222	0.647001
kNN	R2	0.892893	0.604527	0.651275	0.723931	0.49151	0.605428
Random forest	R2	0.961329	0.611225	0.653501	0.727254	0.484328	0.635064
SVM	R2	0.849214	0.649803	0.670899	0.748078	0.522778	0.664649
XGBoost	R2	0.950669	0.609948	0.646663	0.724265	0.485941	0.61747
ANN	R2	0.819389	0.619774	0.631459	0.722354	0.504757	0.572959
GBM	R2	0.880243	0.62096	0.656555	0.732018	0.504502	0.620548
TabPFN	R2	0.86	0.64	0.67	0.75	0.52	0.66
Lasso	MAPE	11.478	15.5758	11.9292	14.1784	13.6449	14.7969
Ridge	MAPE	12.4403	16.6049	12.0978	14.8778	13.7934	16.1349
PLSR	MAPE	11.4673	15.5743	11.9347	14.1796	13.6376	14.8079
kNN	MAPE	9.08997	15.4898	12.9851	14.53	13.6504	15.5498
Random forest	MAPE	5.58206	15.4845	12.4578	14.3247	13.812	14.9191
SVM	MAPE	10.844	14.5351	11.9657	13.5505	13.1338	14.0336
XGBoost	MAPE	6.43313	15.2203	12.9352	14.3446	13.8728	14.8916
ANN	MAPE	13.5378	17.1314	12.0436	15.1818	12.9115	17.8137
GBM	MAPE	9.92282	15.0946	12.6393	14.1538	13.5491	14.8548
TabPFN	MAPE	10.5	14.6	12.1	13.7	13.3	14

## Sheet: Variable importance RF
	Variable Importance in RF models
	Predictor	Full model	No ET	PAC only
	CH₄	53.4	55.9	61.6
	O₂	31.3	31.2	31.6
	CO₂	23	25.9	25.3
	BW	24.4	26	—
	ET	56.2	—	—
